# Supplementary material for: High niche diversity in Mesozoic pollinating lacewings
Source: Nat Commun. 2018 Sep 17;9:3793. doi: 10.1038/s41467-018-06120-5 (PMC6141599; doi:10.1038/s41467-018-06120-5)
Supplement: Supplementary file 5 — Supplementary Data 2 [file 41467_2018_6120_MOESM5_ESM.txt]

#NEXUS
[written Tue Jan 02 19:18:19 CST 2018 by Mesquite  version 2.75 (build 564) at dell-98b7f1ed22/10.2.19.160]

BEGIN TAXA;
	TITLE Taxa;
	DIMENSIONS NTAX=23;
	TAXLABELS
		Nipponeurorthus Dilar Nallachius Rapisma Prohermerobius Kallihemerobius Kalligramma Oregramma Sophogramma Meioneurites Balmes Electropsychops Litopsychopsis Daopsychops Nematopsychops Osmylopsychops Fiaponeura Cretanallachius Burmopsychops Oligopsychopsis Cretogramma Burmogramma Aetheogramma 
	;

END;


BEGIN CHARACTERS;
	TITLE  Character_Matrix;
	LINK TAXA = Taxa;
	DIMENSIONS  NCHAR=33;
	FORMAT DATATYPE = STANDARD GAP = - MISSING = ? SYMBOLS = "  0 1 2 3 4";
	CHARSTATELABELS 
		1 Humeral_veinlet_recurrent_and_branched /  no yes, 2 Size_of_costal_region /  '<3:1' '4:1-5:1' '>5:1', 3 width_of_FW_costal_region /  narrowed_distad not_narrowed_distad, 4 FW_costal_crossvein /  simple with_many_forked_ones, 5 Interlinked_veinlets_between_costal_crossveins /  absent present, 6 distal_part_of_Sc_and_R /  not_fused fused Sc_abruptly_bended_toward_R, 7 Position_of_Sc_and_R_entering_the_wing_margin /  before_or_within_pt posteriad_pt, 8 'Number of sc-r' /  1 0 less_than_20 more_than_20, 9 'Oblique radial branches (ORB)' /  absent 'present, 1' 'present, 2 or more', 10 'MA forking, deep and pectinate' /  no yes, 11 'MP forking, pectinate, triangular' /  no yes, 12 number_of_crossveins /  modest extremely_dense, 13 CuA_forking /  denser_than_CuP fewer_than_CuP, 14 outer_gradate_crossveins /  absent present, 15 FW_shape /  long_elliptical subtriangular, 16 FW_and_HW /  similarly_shaped differently_shaped, 17 Wing_eyespot_or_spot /  absent present, 18 basal_nygma /  present absent, 19 median_nygma /  present absent, 20 trichosors /  present absent, 21 Sinuate_hindwing_MA_base /  present absent, 22 'Ocellus-like tubercle' /  'present, 3' absent, 23 Mouthparts /  chewing siphonate, 24 Mandibles /  Well_developed Reduced, 25 Maxillary_palp_with_terminal_segment /  pointed_at_tip inflated_at_tip, 26 Antenna_sexual_dimorphic /  no yes, 27 Male_antenna /  filiform unipectinate bipectinate, 28 Female_antenna /  filiform moniliform, 29 Male_gx9 /  external internal, 30 Male_gx10 /  paired 'unpaired, associated with S9' absent, 31 Female_T9 /  not_posteriorly_expanded 'strongly extended posteriad, forming valvate sclerites', 32 Female_T9, 33 Female_gx9 /  not_elongated elongated ; 
	MATRIX
	Nipponeurorthus  000100000000010000000100000000000
	Dilar            000(0 1)00021000(0 1)00000000000011010001
	Nallachius       000000010000000000000000011010001
	Rapisma          110110030000010000101100000012000
	Prohermerobius   1101000100000?00011??????????????
	Kallihemerobius  11111113211100111111?1111000??00?
	Kalligramma      ?111111301110011111111111000??00?
	Oregramma        ?100011300110011111111111000??001
	Sophogramma      100111130001001101111100?000??00?
	Meioneurites     ?1000????011?01????1??111000??00?
	Balmes           121102120000011100101100000011100
	Electropsychops  120002120000111100100100000?1????
	Litopsychopsis   121002120100011100100100000?1????
	Daopsychops      120111120100011?0001?????????????
	Nematopsychops   120101100100011100110????????????
	Osmylopsychops  1201011001000?1?0001?????????????
	Fiaponeura       000101122010011100100111100001???
	Cretanallachius  011100120000111001100111112100110
	Burmopsychops    011100121000111001101111112100110
	Oligopsychopsis  011110121110111011000111112100110
	Cretogramma       011110121010111011001111112100110
	Burmogramma      11111013001010101110111111200?110
	Aetheogramma     00000013200110010111111??????????

;

END;
BEGIN CHARACTERS;
	TITLE  Character_Matrix2;
	LINK TAXA = Taxa;
	DIMENSIONS  NCHAR=1;
	FORMAT DATATYPE = STANDARD GAP = - MISSING = ? SYMBOLS = "  0 1";
	MATRIX
	Nipponeurorthus  ?
	Dilar            ?
	Nallachius       ?
	Rapisma          ?
	Prohermerobius   ?
	Kallihemerobius  ?
	Kalligramma      ?
	Oregramma        ?
	Sophogramma      ?
	Meioneurites     ?
	Balmes           ?
	Electropsychops  ?
	Litopsychopsis   ?
	Daopsychops      ?
	Nematopsychops   ?
	Osmylopsychops  ?
	Fiaponeura       ?
	Cretanallachius  ?
	Burmopsychops    ?
	Oligopsychopsis  ?
	Cretogramma       ?
	Burmogramma      ?
	Aetheogramma     ?

;

END;

BEGIN TAXA;
	TITLE Taxa2;
	DIMENSIONS NTAX=3;
	TAXLABELS
		taxon_1 taxon_2 taxon_3 
	;

END;


BEGIN ASSUMPTIONS;
	TYPESET * UNTITLED  (CHARACTERS = Character_Matrix)  =  unord:  1 -  33;
TYPESET * UNTITLED  (CHARACTERS = Character_Matrix2)  =  unord:  1;

END;

BEGIN MESQUITECHARMODELS;
	ProbModelSet * UNTITLED  (CHARACTERS = Character_Matrix)  =  'Mk1 (est.)':  1 -  33;
ProbModelSet * UNTITLED  (CHARACTERS = Character_Matrix2)  =  'Mk1 (est.)':  1;
END;

Begin MESQUITE;
		MESQUITESCRIPTVERSION 2;
		TITLE AUTO;
		tell ProjectCoordinator;
		timeSaved 1514891899468;
		getEmployee #mesquite.minimal.ManageTaxa.ManageTaxa;
		tell It;
			setID 0 359672856698142042;
			tell It;
				setDefaultOrder  0 1 2 3 4 5 6 7 8 9 13 11 13 15 16 17 18 26 24 19 20 21 24;
				attachments ;
			endTell;
			setID 1 18263199587125105;
		endTell;
		getEmployee #mesquite.charMatrices.ManageCharacters.ManageCharacters;
		tell It;
			setID 0 2765860716277324144;
			tell It;
				setDefaultOrder  0 1 3 23 2 4 6 7 8 9 10 11 12 21 22 51 16 18 19 24 58 23 17 26 25 27 51 28 29 32 34 30 34;
				attachments ;
			endTell;
			mqVersion 275;
			checksumv 0 3 1155955499 null  getNumChars 33 numChars 33 getNumTaxa 23 numTaxa 23   short true   bits 15   states 15   sumSquaresStatesOnly 2381.0 sumSquares 2381.0 longCompressibleToShort false usingShortMatrix true   NumFiles 1 NumMatrices 2;
			mqVersion;
			setID 1 8156364874252214556;
			mqVersion 275;
			checksumv 1 3 1683313230 null  getNumChars 1 numChars 1 getNumTaxa 23 numTaxa 23   short true   bits 0   states 0   sumSquaresStatesOnly 0.0 sumSquares 0.0 longCompressibleToShort false usingShortMatrix true   NumFiles 1 NumMatrices 2;
			mqVersion;
		endTell;
		getWindow;
		tell It;
			suppress;
			setResourcesState false false 100;
			setPopoutState 300;
			setExplanationSize 0;
			setAnnotationSize 0;
			setFontIncAnnot 0;
			setFontIncExp 0;
			setSize 1920 968;
			setLocation -4 0;
			setFont SanSerif;
			setFontSize 10;
			getToolPalette;
			tell It;
			endTell;
			desuppress;
		endTell;
		getEmployee  #mesquite.charMatrices.BasicDataWindowCoord.BasicDataWindowCoord;
		tell It;
			showDataWindow #2765860716277324144 #mesquite.charMatrices.BasicDataWindowMaker.BasicDataWindowMaker;
			tell It;
				getWindow;
				tell It;
					setExplanationSize 30;
					setAnnotationSize 20;
					setFontIncAnnot 0;
					setFontIncExp 0;
					setSize 1820 901;
					setLocation -4 0;
					setFont SanSerif;
					setFontSize 10;
					getToolPalette;
					tell It;
						setTool mesquite.charMatrices.BasicDataWindowMaker.BasicDataWindow.ibeam;
					endTell;
					setActive;
					setTool mesquite.charMatrices.BasicDataWindowMaker.BasicDataWindow.ibeam;
					colorCells  #mesquite.charMatrices.NoColor.NoColor;
					colorRowNames  #mesquite.charMatrices.TaxonGroupColor.TaxonGroupColor;
					colorColumnNames  #mesquite.charMatrices.CharGroupColor.CharGroupColor;
					colorText  #mesquite.charMatrices.NoColor.NoColor;
					setBackground White;
					toggleShowNames on;
					toggleShowTaxonNames on;
					toggleTight off;
					toggleThinRows off;
					toggleShowChanges on;
					toggleSeparateLines off;
					toggleShowStates on;
					toggleAutoWCharNames on;
					toggleAutoTaxonNames off;
					toggleShowDefaultCharNames off;
					toggleConstrainCW on;
					toggleBirdsEye off;
					toggleShowPaleGrid off;
					toggleShowPaleCellColors off;
					togglePaleInapplicable on;
					toggleShowBoldCellText off;
					toggleAllowAutosize on;
					toggleColorsPanel off;
					toggleDiagonal on;
					setDiagonalHeight 80;
					toggleLinkedScrolling on;
					toggleScrollLinkedTables off;
					getInfoPanel;
					tell It;
						btspOpen true;
						apOpen true;
						fpOpen true;
					endTell;
					toggleInfoPanel on;
				endTell;
				showWindow;
				getWindow;
				tell It;
					forceAutosize;
				endTell;
				getEmployee #mesquite.charMatrices.ColorByState.ColorByState;
				tell It;
					setStateLimit 9;
					toggleUniformMaximum on;
				endTell;
				getEmployee #mesquite.charMatrices.ColorCells.ColorCells;
				tell It;
					setColor Red;
					removeColor off;
				endTell;
				getEmployee #mesquite.categ.StateNamesEditor.StateNamesEditor;
				tell It;
					makeWindow;
					tell It;
						setExplanationSize 30;
						setAnnotationSize 20;
						setFontIncAnnot 0;
						setFontIncExp 0;
						setSize 1820 901;
						setLocation -4 0;
						setFont SanSerif;
						setFontSize 10;
						getToolPalette;
						tell It;
							setTool mesquite.categ.StateNamesEditor.StateNamesWindow.ibeam;
						endTell;
						rowsAreCharacters on;
						toggleConstrainChar on;
						toggleConstrainCharNum 3;
						togglePanel off;
						toggleSummaryPanel off;
					endTell;
					showWindow;
				endTell;
				getEmployee #mesquite.categ.StateNamesStrip.StateNamesStrip;
				tell It;
					showStrip off;
				endTell;
				getEmployee #mesquite.charMatrices.AnnotPanel.AnnotPanel;
				tell It;
					togglePanel off;
				endTell;
				getEmployee #mesquite.charMatrices.CharReferenceStrip.CharReferenceStrip;
				tell It;
					showStrip off;
				endTell;
				getEmployee #mesquite.charMatrices.QuickKeySelector.QuickKeySelector;
				tell It;
					autotabOff;
				endTell;
				getEmployee #mesquite.charMatrices.SelSummaryStrip.SelSummaryStrip;
				tell It;
					showStrip off;
				endTell;
				getEmployee #mesquite.categ.SmallStateNamesEditor.SmallStateNamesEditor;
				tell It;
					panelOpen true;
				endTell;
			endTell;
			showDataWindow #8156364874252214556 #mesquite.charMatrices.BasicDataWindowMaker.BasicDataWindowMaker;
			tell It;
				getWindow;
				tell It;
					setExplanationSize 30;
					setAnnotationSize 20;
					setFontIncAnnot 0;
					setFontIncExp 0;
					setSize 1820 901;
					setLocation -4 0;
					setFont SanSerif;
					setFontSize 10;
					getToolPalette;
					tell It;
					endTell;
					setTool mesquite.charMatrices.BasicDataWindowMaker.BasicDataWindow.arrow;
					colorCells  #mesquite.charMatrices.NoColor.NoColor;
					colorRowNames  #mesquite.charMatrices.TaxonGroupColor.TaxonGroupColor;
					colorColumnNames  #mesquite.charMatrices.CharGroupColor.CharGroupColor;
					colorText  #mesquite.charMatrices.NoColor.NoColor;
					setBackground White;
					toggleShowNames on;
					toggleShowTaxonNames on;
					toggleTight off;
					toggleThinRows off;
					toggleShowChanges on;
					toggleSeparateLines off;
					toggleShowStates on;
					toggleAutoWCharNames on;
					toggleAutoTaxonNames off;
					toggleShowDefaultCharNames off;
					toggleConstrainCW on;
					toggleBirdsEye off;
					toggleShowPaleGrid off;
					toggleShowPaleCellColors off;
					togglePaleInapplicable on;
					toggleShowBoldCellText off;
					toggleAllowAutosize on;
					toggleColorsPanel off;
					toggleDiagonal on;
					setDiagonalHeight 80;
					toggleLinkedScrolling on;
					toggleScrollLinkedTables off;
				endTell;
				getWindow;
				tell It;
					forceAutosize;
				endTell;
				hideWindow;
				getEmployee #mesquite.charMatrices.ColorByState.ColorByState;
				tell It;
					setStateLimit 9;
					toggleUniformMaximum on;
				endTell;
				getEmployee #mesquite.charMatrices.ColorCells.ColorCells;
				tell It;
					setColor Red;
					removeColor off;
				endTell;
				getEmployee #mesquite.categ.StateNamesStrip.StateNamesStrip;
				tell It;
					showStrip off;
				endTell;
				getEmployee #mesquite.charMatrices.AnnotPanel.AnnotPanel;
				tell It;
					togglePanel off;
				endTell;
				getEmployee #mesquite.charMatrices.CharReferenceStrip.CharReferenceStrip;
				tell It;
					showStrip off;
				endTell;
				getEmployee #mesquite.charMatrices.QuickKeySelector.QuickKeySelector;
				tell It;
					autotabOff;
				endTell;
				getEmployee #mesquite.charMatrices.SelSummaryStrip.SelSummaryStrip;
				tell It;
					showStrip off;
				endTell;
				getEmployee #mesquite.categ.SmallStateNamesEditor.SmallStateNamesEditor;
				tell It;
					panelOpen true;
				endTell;
			endTell;
		endTell;
		endTell;
end;
